# Supplementary material for: Characterization of genes associated with TGA7 during the floral transition
Source: BMC Plant Biol. 2021 Aug 11;21:367. doi: 10.1186/s12870-021-03144-w (PMC8359562; doi:10.1186/s12870-021-03144-w)
Supplement: Supplementary file 1 — Additional file 1. The primers used in this study. [file 12870_2021_3144_MOESM1_ESM.xlsx]

## Sheet: Sheet1
Additional file 1. The primers used in this study.
Primers for genotyping
tga7 EcoRV F	TAAAGTTATCGCAGTTAGAGC
tga7 EcoRV R	CCGCATCAATCACAATG
SALK_138449 LP	TTGTCTTGTCCACTGCAACTG
SALK_138449 RP	CGGAGACGACAGAGTCAGATC
SALK_057540 LP	AAGTGGAGGCTGTCAGACATG
SALK_057540 RP	TTCATCCCGCATGAGATAGAC
SALK_007750 LP	CGAGAATCTTTATTCGAGCCC
SALK_007750 RP	GAATCTCTCTCTTTCTCCGCC
SALK-LBb1.3	ATTTTGCCGATTTCGGAAC
Primers for quantitative real-time PCR
TGA7 qRT F	ATCATAGTCCCAATACTGCTA
TGA7 qRT R	ATCCTGCCATCATCATCTT
MAF5 qRT F	GATGGAGCTTGTGAAGAACCTTCAGG
MAF5 qRT R	CAGCCGTTGATGATTGGTGGTTACTTG
FLC qRT F	CTAGCCAGATGGAGAATAATCATCATG
FLC qRT R	TTAAGGTGGCTAATTAAGTAGTGGGAG
SMZ qRT F	AGGGAGAAGGAGCCATGAAGTTTGGTG
SMZ qRT R	GTCTTCAGAGGTTTCATGGTTGCCATG
FT qRT F	CCCTGCTACAACTGGAACAAC
FT qRT R	CACCCTGGTGCATACACTG
NF-YC2 qRT F	CTTCAGATGTTCTGGGCTAAC
NF-YC2 qRT R	CTCCGCAGAGATCATCCT
Tubulin qRT f	ATCCGTGAAGAGTACCCAGAT
Tubulin qRT R	AAGAACCATGCACTCATCAGC
Primers for plasmid construction
35S: TGA7 F	AAAAAAGGTACCATGATGAGTTCTTCTTCTCC
35S: TGA7R	AAAAAAGTCGACTTAAGTTGGTTCTTGTGGAC
