# Supplementary material for: Characterization of genes associated with TGA7 during the floral transition
Source: BMC Plant Biol. 2021 Aug 11;21:367. doi: 10.1186/s12870-021-03144-w (PMC8359562; doi:10.1186/s12870-021-03144-w)
Supplement: Supplementary file 4 — Additional file 4. The detailed information of raw reads from different samples. [file 12870_2021_3144_MOESM4_ESM.xlsx]

## Sheet: Sheet1
Additional file 2. The detail information of raw reads from different samples.
sample_name	total_raw_reads	total_clean_reads	total_clean_bases	clean_reads_q20	clean_reads_q30	clean_reads_ratio
WT_1	46.77	45.26	6.79	96.09	87.13	96.78
WT_2	45.04	44.34	6.65	96.44	88.01	98.45
WT_3	45.04	44.3	6.64	96.06	87.06	98.36
tga7_1	45.04	44.51	6.68	95.97	86.79	98.82
tga7_2	45.04	44.49	6.67	96.03	86.92	98.79
tga7_3	45.04	44.57	6.69	95.94	86.68	98.97
