# Supplementary material for: Characterization of genes associated with TGA7 during the floral transition
Source: BMC Plant Biol. 2021 Aug 11;21:367. doi: 10.1186/s12870-021-03144-w (PMC8359562; doi:10.1186/s12870-021-03144-w)
Supplement: Supplementary file 5 — Additional file 5. Identification of key flowering time-related DEGs. [file 12870_2021_3144_MOESM5_ESM.xlsx]

## Sheet: 1591770936361143536
Additional file 3. Identification of key flowering time-related DEGs
Gene ID	Gene Symbol	Col Expression	tga7 Expression	log2 (tga7/Col)	Up-Down-Regulation(tga7/Col)	Qvalue (Col-vs-tga7)	Locus
842070	NF-YC2	10.0067	4.95667	-1.1626	Down	7.55234e-05	AT1G56170
836632	MAF5	2.39333	10.79	2.04834	Up	8.81412e-10	AT5G65080
830878	FLC	1.01667	5.98	2.41358	Up	8.33601e-12	AT5G10140
824664	SMZ	5.46667	19.4033	1.68425	Up	1.28964e-09	AT3G54990
